# Supplementary material for: Small Contaminations on Broiler Carcasses Are More a Quality Matter than a Food Safety Issue
Source: Foods. 2023 Jan 24;12(3):522. doi: 10.3390/foods12030522 (PMC9914796; doi:10.3390/foods12030522)
Supplement: Supplementary file 1 [file foods-12-00522-s001.zip]

Archive with 1 entries (1 files):
- foods-2054674-supplementary.xls
