# Supplementary material for: Small Contaminations on Broiler Carcasses Are More a Quality Matter than a Food Safety Issue
Source: Foods. 2023 Jan 24;12(3):522. doi: 10.3390/foods12030522 (PMC9914796; doi:10.3390/foods12030522)
Supplement: Supplementary file 1 [file foods-12-00522-s001.zip › foods-2054674-supplementary.xls]

## Sheet: MATERIAL XYZ
CONTAMINATION WITH MATERIAL XYZ
I. Chicken before contamination	BACTERIA		INPUT DATA
	carcass weight, in grams
mean	values should be typed here	1) The total surface (weight) of the carcass
sd	values should be typed here
min	values should be typed here
max	values should be typed here
	carcass weight, in grams
With @Risk-functie RiskTnormal using mean, sd, min and max value --->	`=@RiskTnormal(B4,B5,B6,B7)`	(skin surface animal approx weight in grams, supported by ref.)
bacterial load on skin	cfu/cm2 skin log10
mean	values should be typed here	2) The amount of bacteria per square centimeter (gram)
sd	values should be typed here	already present on the skin surface of a clean carcass
min	values should be typed here
max	values should be typed here
Total bacteria load already on the skin in cfu and in log10 cfu	Bacterial load present per cm2 of chicken skin, log10	Bacterial load present per cm2 of chicken skin, in cfu (10^(B18))
With @Risk-functie RiskTnormal using mean, sd, min and max value --->	`=@RiskTnormal(B13,B14,B15,B16)`	`=10^(B18)`
	Bacterial load on the whole carcass, log10: Log(C18*B9)	Bacterial load on the whole carcass, cfu: 10^B20
	`=LOG(C18*B9)`	`=10^B20`
II. The contamination	BACTERIA
	Contamination, in grams
min	values should be typed here	3) The total weight of the contamination
max	values should be typed here
With @Risk-functie RiskUniform using min and max values --->	`=@RiskUniform(B23,B24)`
	Contamination in cfu log10 per g of material
mean	values should be typed here	4) The total number of bacteria present per gram of contamination
sd	values should be typed here
min	values should be typed here
max	values should be typed here
With @Risk-functie RiskTnormal using mean, sd, min and max value --->	`=@RiskTnormal(B29,B30,B31,B32)`
Contribution to the total bacterial load due to the contamination in cfu and cfu Log10	Final contamination CFU log10: Log(C33)	Final contamination in cfu: B26*(10^B33)
	`=LOG(C35)`	`=B26*(10^B33)`
III. Chicken after contamination			OUTPUT DATA
	Total bacterial load before contamination, in cfu	Total bacterial load after contamination, in cfu
Total bacterial load in cfu (whole carcass), before and after contamination	`=C20`	`=C20+C35`
Increase in the total bacterial load, in cfu	`=C38-B38`
Increase in the total bacterial load as factor, in cfu	`=C38/B38`
	total bacterial load/cm2 before contamination, in cfu	total bacterial load/cm2 after contamination, in cfu
Total bacterial load per cm2 before and after contamination, in cfu	`=C18`	`=C38/B9`
	Increase in the total bacterial load, in cfu/cm2
Increase in the total bacteria load/cm2 in cfu	`=C42-B42`
	Increase in the total bacterial load
Increase in the total bacterial load/cm2 as factor	`=C42/B42`
	Total bacterial load before contamination, cfu log10	Total bacterial load after contamination, cfu log10
Total bacterial load (whole carcass) cfu log10, before and after contamination	`=LOG(B38)`	`=LOG(C38)`
	Increase in the total bacterial load Log10 cfu
Increase in the total bacterial load, Log10	`=C48-B48`
	Total bacterial load before contamination, per cm2 in cfu log10	Total bacterial load per cm2 after the contamination, cfu log10
Total bacterial load per cm2/ in cfu Log10	`=LOG(B42)`	`=LOG(C42)`
	Increase in the total bacterial load/cm2 in Log10 cfu
Increase in the total bacterial load/cm2 in Log 10	`=C52-B52`
